# Supplementary material for: Recent Loss of Self-Incompatibility by Degradation of the Male Component in Allotetraploid Arabidopsis kamchatica
Source: PLoS Genet. 2012 Jul 26;8(7):e1002838. doi: 10.1371/journal.pgen.1002838 (PMC3405996; doi:10.1371/journal.pgen.1002838)
Supplement: Table S1 — Geographic locations of materials used in this study, list of accessions used for each analysis, and the results of PCR-based genotyping. (XLS) [file pgen.1002838.s006.xls]

## Sheet: Sheet1
Table S1. Geographic locations of materials used in this study, list of accessions used for each analysis, and the results of the PCR-based genotyping.
No.	Species	Geographic location	Population		Latitude		Longitude	AkSRK-A	Insertion§	AkSRK-B	AkSRK-C	AkSRK-D	AkSRK-E		Clustering‡	Full length‡‡	Divergence†	Crossing**	F2††
1	Arabidopsis kamchatica subsp. kamchatica	Taiwan	Taroko N.P.	N	24.02	E	121.33	yes	no	no	no	yes	no		y
2	Arabidopsis kamchatica subsp. kamchatica	Taiwan	Taroko N.P.	N	24.02	E	121.33	yes	no	no	no	yes	no		y
3	Arabidopsis kamchatica subsp. kamchatica	Taiwan	Taroko N.P.	N	24.02	E	121.28	yes	no	no	no	yes	no		y
4	Arabidopsis kamchatica subsp. kawasakiana	Lowland in Western Honshu, Japan	Mie, Meiwa, Fukiiura, 2 m	N	34.6	E	136.6	yes	yes	no	no	yes	no		y
5	Arabidopsis kamchatica subsp. kawasakiana	Lowland in Western Honshu, Japan	Mie, Meiwa, Fukiiura, 2 m	N	34.6	E	136.6	yes	yes	no	no	yes	no		y
6	Arabidopsis kamchatica subsp. kawasakiana	Lowland in Western Honshu, Japan	Shiga, Takashima, 85m (Biwako)	N	35.45	E	136.06	yes	yes	no	no	yes	no		y
7	Arabidopsis kamchatica subsp. kawasakiana	Lowland in Western Honshu, Japan	Shiga, Ohtsu, Ohmimaiko, 85 m	N	35.24	E	135.95	yes	yes	no	no	yes	no		y
8	Arabidopsis kamchatica subsp. kawasakiana	Lowland in Western Honshu, Japan	Shiga, Hikone, 85 m	N	35.23	E	136.17	yes	yes	no	no	yes	no		y
9	Arabidopsis kamchatica subsp. kawasakiana	Lowland in Western Honshu, Japan	Toyama, Hamakurosaki, 2 m	N	36.78	E	137.27	yes	yes	no	no	yes	no		y
10	Arabidopsis kamchatica subsp. kamchatica	Mountains in Western Honshu and Shikoku, Japan	Tokushima, Mt. Shikokutsurugi, 1740 m	N	33.86	E	134.09	yes	no	no	no	yes	no		y
11	Arabidopsis kamchatica subsp. kamchatica	Mountains in Western Honshu and Shikoku, Japan	Tottori, Daisenji, 580 m	N	35.39	E	133.53	yes	no	no	no	yes	no		y
12	Arabidopsis kamchatica subsp. kamchatica	Mountains in Western Honshu and Shikoku, Japan	Tottori, Mt. Daisen, 1600 m	N	35.37	E	133.53	yes	no	no	no	yes	no		y
13	Arabidopsis kamchatica subsp. kamchatica	Mountains in Central Honshu, Japan	Toyama, along Jintsu River at Toyama airport, 30 m	N	36.65	E	137.18	yes	no	no	no	yes §§	no		y
14	Arabidopsis kamchatica subsp. kamchatica	Mountains in Central Honshu, Japan	Ishikawa, Mt. Hakusan, Ichinose, 1080 m	N	36.12	E	136.73	yes	no	no	no	yes	no		y
15	Arabidopsis kamchatica subsp. kamchatica	Mountains in Central Honshu, Japan	Toyama, Mt. Shirouma, 2800 m	N	36.76	E	137.76	no	NP	yes	no	yes	no		y
16	Arabidopsis kamchatica subsp. kamchatica	Mountains in Central Honshu, Japan	Toyama, Tsurugigozen, 2740 m	N	36.58	E	137.6	yes	no	no	no	yes	no		y			y
17	Arabidopsis kamchatica subsp. kamchatica	Mountains in Central Honshu, Japan	Toyama, Tateyama, Mikurigaike, 2400 m	N	36.58	E	137.6	yes	no	no	no	yes	no		y
18	Arabidopsis kamchatica subsp. kamchatica	Mountains in Central Honshu, Japan	Toyama, Tateyama, Midorigaike, 2400 m	N	36.58	E	137.6	yes	no	no	no	yes	no		y
19	Arabidopsis kamchatica subsp. kamchatica	Mountains in Central Honshu, Japan	Toyama, Kurobe-dam, 1500 m	N	36.57	E	137.66	yes	no	no	no	yes	no		y
20	Arabidopsis kamchatica subsp. kamchatica	Mountains in Central Honshu, Japan	Nagano, Kamikochi, Myojin, 1520 m	N	36.25	E	137.66	yes	no	no	no	yes	no		y
21	Arabidopsis kamchatica subsp. kamchatica	Mountains in Central Honshu, Japan	Nagano, Kamikochi, Shimomatashirodani-deai, 1570 m	N	36.26	E	137.69	yes	no	no	no	yes	no		y
22	Arabidopsis kamchatica subsp. kamchatica	Mountains in Central Honshu, Japan	Yamanashi, Mt. Kitadake, 3090 m	N	35.67	E	138.24	yes	no	no	no	yes	no		y
23	Arabidopsis kamchatica subsp. kamchatica	Mountains in Central Honshu, Japan	Shizuoka, Mt. Fuji, Subashiri, 1300 m	N	35.36	E	138.81	yes	no	no	no	yes	no		y
24	Arabidopsis kamchatica subsp. kamchatica	Lowland in Northern Honshu, Japan	Niigata, Tsugawa	N	37.69	E	139.44	yes	no	no	no	yes	no		y
25	Arabidopsis kamchatica subsp. kamchatica	Hokkaido, Japan	Takinoue	N	44.19	E	143.08	no	no	no	no	yes	no		y
26	Arabidopsis kamchatica subsp. kamchatica	Hokkaido, Japan	Asahikawa, Sounkyo, 640 m	N	43.73	E	142.95	no	NP	yes	no	yes	no		y
27	Arabidopsis kamchatica subsp. kamchatica	Hokkaido, Japan	Kushiro, Obirashike, 20 m	N	43.03	E	144.48	no	NP	no	no	yes	no		y
28	Arabidopsis kamchatica subsp. kamchatica	Hokkaido, Japan	Kushiro, Kombumori, 5 m	N	42.95	E	144.53	no	NP	no	no	yes	no		y
29	Arabidopsis kamchatica subsp. kamchatica	Kamchatka Peninsula, Russia	Kamchatskii krai, Nachiki, basin of the Nachikinskoe ozero lake, 400 m	N	53.07	E	157.77	no	NP	yes	no	yes	no		y
30	Arabidopsis kamchatica subsp. kamchatica	Kamchatka Peninsula, Russia	Kamchatskii krai, near the road from Petropavlovsk Kamchatskii to Esso, 260 m	N	53.22	E	157	no	NP	yes	no	yes	no		y
31	Arabidopsis kamchatica subsp. kamchatica	Kamchatka Peninsula, Russia	Kamchatskii krai, close to the bridge over the river Vaktan Malkinskii, 300 m	N	53.49	E	157.56	no	NP	no	yes	yes	no		y
32	Arabidopsis kamchatica subsp. kamchatica	Kamchatka Peninsula, Russia	Kamchatskii krai, close to the bridge over the river Denokhonok, 265 m	N	54.27	E	158.12	no	NP	yes	no	yes	no		y
33	Arabidopsis kamchatica subsp. kamchatica	Kamchatka Peninsula, Russia	Kamchatskii krai, Petropavlovsk Kamchatskii, Mishenaya gora, 10 m	N	53.01	E	158.61	no	NP	yes	yes	yes	no		y
34	Arabidopsis kamchatica subsp. kamchatica	Kamchatka Peninsula, Russia	Kamchatskii krai, Elizovo, 70 m	N	53.19	E	158.5	no	NP	yes	no	yes	no		y
35	Arabidopsis kamchatica subsp. kamchatica	Kamchatka Peninsula, Russia	Kamchatskii krai, Nachiki, Mt. Nachikinskoe zerkaltse, 730 m	N	53.12	E	157.77	no	NP	yes	no	no	yes		y
36	Arabidopsis kamchatica subsp. kamchatica	Kamchatka Peninsula, Russia	Kamchatskii krai, Petropavlovsk Kamchatskii, Avachinskaya sopka, 640 m	N	53.19	E	158.78	no	NP	yes	no	yes	no		y
37	Arabidopsis kamchatica subsp. kamchatica	Kamchatka Peninsula, Russia	Kamchatskii krai, close to the bridge over the river Vaktan Ganal’skii, 320 m	N	53.53	E	157.61	no	NP	no	yes	yes	no		y
38	Arabidopsis kamchatica subsp. kamchatica	Kamchatka Peninsula, Russia	Kamchatskii krai, close to the bridge over the river Pravaya Kamchatka, 500 m	N	54.02	E	157.85	no	NP	yes	no	yes	no		y
39	Arabidopsis kamchatica subsp. kamchatica	Kamchatka Peninsula, Russia	Kamchatskii krai, Esso, Srednii kamchatskii khrebe, 910 m	N	55.91	E	158.76	no	NP	yes	no	no	yes		y
40	Arabidopsis kamchatica subsp. kamchatica	Alaska, USA	Alaska, Kenai, 300 m	N	60.18	W	149.65	no	NP	yes	no	yes	no		y
41	Arabidopsis kamchatica subsp. kamchatica	Alaska, USA	Alaska, Chugach State Park, Potter, 5 m	N	61.06	W	149.81	no	NP	yes	no	yes	no		y	AkSRK-B, D	y	y	y
42	Arabidopsis kamchatica subsp. kamchatica	Alaska, USA	Alaska, Chena River, Chena Hot Springs Rd.	N	64.92	W	146.28	no	NP	yes	no	yes	no		y
43	Arabidopsis kamchatica subsp. kamchatica	Alaska, USA	Alaska, Richardson Highway, South of Darling Creek bridge	N	63.42	W	145.84	no	NP	yes	no	yes	no		y			y
44	Arabidopsis kamchatica subsp. kamchatica	Alaska, USA	Alaska, Portage Bay Rd	N	60.82	W	148.99	no	NP	yes	no	yes	no		y
45	Arabidopsis kamchatica subsp. kamchatica	Canada and Washington	Canada, Yukon, Mush Lake, 670 m	N	60.3	W	137.54	no	NP	yes	no	yes	no		y
46	Arabidopsis kamchatica subsp. kamchatica	Canada and Washington	USA, Washington, Mt. Baker	N	48.8	W	121.88	no	NP	yes	no	yes	no		y
47	Arabidopsis kamchatica subsp. kamchatica	Canada and Washington	USA, Washington, Mt. Baker	N	48.8	W	121.88	no	NP	yes	no	yes	no		y
48	Arabidopsis kamchatica subsp. kamchatica	Okhotsk, Russia	Khabarovsk krai, Okhotskii raion, foothills of the Lanzhinskie gory Mountains	N	59.39	E	143.32	no	NP	yes	no	no	yes		y	AkSRK-B	y
49	Arabidopsis kamchatica subsp. kamchatica	Okhotsk, Russia	Khabarovsk krai, Okhotskii raion, Lanzhinskie gory Mountains	N	59.39	E	143.32	no	NP	yes	no	no	yes		y	AkSRK-B	y
Accessions that were not used for the distribution analysis, but for crossings, the full-length sequence analysis and/or the F2 analysis.
50	Arabidopsis kamchatica subsp. kamchatica	Taiwan	Taroko N.P.	N	24.02	E	121.28	yes	no	no	no	yes	no			AkSRK-A, D¶	y
51	Arabidopsis kamchatica subsp. kawasakiana	Lowland in Western Honshu, Japan	Shiga, Takashima, 85m (Biwako)	N	35.45	E	136.06	yes	yes	no	no	yes	no			AkSRK-A, D	y	y	y
52	Arabidopsis kamchatica subsp. kamchatica	Mountains in Western Honshu and Shikoku, Japan	Tokushima, Mt. Shikokutsurugi, 1740 m	N	33.86	E	134.09	yes	no	no	no	yes	no			AkSRK-D	y
53	Arabidopsis kamchatica subsp. kamchatica	Mountains in Central Honshu, Japan	Toyama, Murodo	N	36.58	E	137.6	yes	no	no	no	yes	no					y
54	Arabidopsis kamchatica subsp. kamchatica	Mountains in Central Honshu, Japan	Toyama, Murodo	N	36.58	E	137.6	yes	no	no	no	yes	no					y
55	Arabidopsis kamchatica subsp. kamchatica	Mountains in Central Honshu, Japan	Toyama, Murodo	N	36.58	E	137.6	yes	no	no	no	yes	no			AkSRK-A, D	y
56	Arabidopsis kamchatica subsp. kamchatica	Mountains in Central Honshu, Japan	Toyama, Tsurugigozen, 2740 m	N	36.76	E	137.76	yes	no	no	no	yes	no					y
57	Arabidopsis kamchatica subsp. kamchatica	Mountains in Central Honshu, Japan	Toyama, Tsurugigozen, 2740 m	N	36.76	E	137.76	yes	no	no	no	yes	no					y
58	Arabidopsis kamchatica subsp. kamchatica	Kamchatka Peninsula	Kamchatskii krai, close to the bridge over the river Denokhonok, 265 m	N	54.27	E	158.12	no	NP	no	yes	yes	no			AkSRK-C¶	y
59	Arabidopsis kamchatica subsp. kamchatica	Okhotsk, Russia	Khabarovsk krai, Okhotskii raion, foothills of the Lanzhinskie gory Mountains	N	59.39	E	143.32	no	NP	yes	no	no	yes			AkSRK-E¶	y
60	Arabidopsis kamchatica subsp. kamchatica	Okhotsk, Russia	Khabarovsk krai, Okhotskii raion, foothills of the Lanzhinskie gory Mountains	N	59.39	E	143.32	no	NP	yes	no	no	yes			AkSRK-B¶
61	Arabidopsis halleri	Lowland in Western Honshu, Japan	Osaka, Tada-Ginzan	N	34.9	E	135.35									AhSRK-B	y	y
62	Arabidopsis halleri	Lowland in Western Honshu, Japan	Shiga, Mt. Ibuki	N	35.42	E	136.4									AhSRK26-Ibuki		y
63	Arabidopsis halleri	Lowland in Western Honshu, Japan	Shiga, Mt. Ibuki	N	35.42	E	136.4									AhSRK01-Ibuki	y	y
64	Arabidopsis halleri	Switzerland	Boden	N	46.67	E	8.27											y
65	Arabidopsis halleri	Switzerland	Beride	N	46	E	8.83											y
Columns "AkSRK-A", "AkSRK-B", "AKSRK-C", "AkSRK-D" and "AkSRK-E" are results of the PCR-based genotyping. "yes" indicates the amplification and "no" indicates no amplification. NP: not performed.
§ Genotyping for the ~1,700-bp insertion in AkSRK-A. ‡ Used for the InStruct and STRUCTURE analysis. ‡‡ Accessions where full-lengh SRK were obtained. ¶ Used for the prediction of amino acid sequences (Figure S3). † Used for calculating nucleotide divergence from A. halleri and A. lyrata. ** Used for the interspecific crossing experiment. †† Used for the F2 segregation analysis.
§§ Amplification was not observed by a PCR using AkSRK-D specific primers (13-42genF4 and 13-42R4b; see Table S3). Then we designed an another primer pair at a different position based on the full-length sequence of AkSRK-D (13-42F4 and 13-42R6; see Table S3), which successfully amplified AkSRK-D.
