# Supplementary material for: Recent Loss of Self-Incompatibility by Degradation of the Male Component in Allotetraploid Arabidopsis kamchatica
Source: PLoS Genet. 2012 Jul 26;8(7):e1002838. doi: 10.1371/journal.pgen.1002838 (PMC3405996; doi:10.1371/journal.pgen.1002838)
Supplement: Table S2 — Nucleotide divergence of SRK from two parental species, A. halleri and A. lyrata. (XLS) [file pgen.1002838.s007.xls]

## Sheet: Sheet1
Table S2 Nucleotide divergence of SRK, from two parental species, A. halleri and A. lyrata.
	Divergence from A. halleri				Divergence from A. lyrata
	Ka	Ks	K		Ka	Ks	K
AkSRK-A	0.00116 (0-0.00332)	0.00421 (0-0.0121)	0.00182 (0-0.00451)		0.00968 (0.00268-0.0167)	0 (0-0)	0.00752 (0.00176-0.0133)
AkSRK-B	0 (0-0)	0 (0-0)	0 (0-0)		NA	NA	NA
AkSRK-C	0.00075 (0-0.00145)	0.00481 (0-0.0113)	0.00166 (0-0.00331)		0.00342 (0-0.00685)	0.0117 (0-0.0243)	0.00527 (0.00108-0.00946)
AkSRK-D	0.0140 (0.00380-0.0242)	0.0338 (0-0.0700)	0.0185 (0.00788-0.0291)		0.0019 (0-0.00578)	0.00917 (0-0.0266)	0.00382 (0-0.00833)
AkSRK-E	0.00467 (0-0.0110)	0.0170 (0-0.0407)	0.00731 (0.000215-0.0144)		0.00235 (0-0.00682)	0.00845 (0-0.0255)	0.00367 (0-0.00875)
All estimates were Jukes & Cantor corrected. NA: Corresponding sequences are not reported.
Sequence length compared: 935bp (AkSRK-A), 3773bp (AkSRK-B), 1067bp (AkSRK-C), 555bp (AkSRK-D) and 550bp (AkSRK-E).
Ninety-five percent confidence intervals were described in parentheses.
