# Supplementary material for: Recent Loss of Self-Incompatibility by Degradation of the Male Component in Allotetraploid Arabidopsis kamchatica
Source: PLoS Genet. 2012 Jul 26;8(7):e1002838. doi: 10.1371/journal.pgen.1002838 (PMC3405996; doi:10.1371/journal.pgen.1002838)
Supplement: Table S3 — Primer list. (XLS) [file pgen.1002838.s008.xls]

## Sheet: Sheet1
Table S3. Primer List
						Annealing Temp (℃)	Elongation time (sec)	Reference
Primers for RACE PCR
AkSRK-A	Akam13-22R9	CTGCAGCTTAGTGGCGTTCT				NA	NA	this study	*
AkSRK-A	Akam13-22R10	CCTCACACACCCAGACAACC				58	90	this study
AkSRK-A	Akam13-22F13	GGTTGTCTGGGTGTGTGAGG				58	180	this study
AkSRK-A	Akam13-22R11	ATTGGCGTGAATCTGAATCG				58	120	this study
AkSRK-A	Akam13-22F11	CGGCTATTGTGGACATGGAA				60	180	this study
AkSRK-B	Akam13-23R5	TCCGATTAGTTGACCAGACAAG				NA	NA	this study	*
AkSRK-B	Akam13-23R9	CAAGGTTGGCGTCCAAGATTT				58	90	this study
AkSRK-B	Akam13-23F4	TTGGAAAACCTAAGCCTCGAT				58	120	this study
AkSRK-B	Akam13-23R8	TGGCGTCCAAGATTTTAAGG				58	90	this study
AkSRK-B	Akam13-23F5	GCTGAATTGGCAAATGAGATT				58	120	this study
AkSRK-C	Akam13-01R01	AATTACAATCGTTAAGGCACCTCTT				NA	NA	this study	*
AkSRK-C	Akam13-01R16	ACCGTCGGAGATTTTGAGGGTTCC				62	90	this study
AkSRK-C	Akam13-01F12	GAATACGCAATGGACGGAAT				62	90	this study
AkSRK-C	Akam13-01R15	TGAGGGTTCCAACGGAATTGGAGA				62	100	this study
AkSRK-C	Akam13-01F15	CAGAGGTTTCTTCAACTCGGACCTGGA				58	100	this study
AkSRK-D	Akam13-42R3	TCCTGTCCAAATCAGACAACC				NA	NA	this study	*
AkSRK-D	Akam13-42R1	ATACGCCGTACAGTTACAATCTCCA				62	90	this study
AkSRK-D	Akam13-42F3	CGAAGAGGAAGTGGCTTACA				60	180	this study
AkSRK-D	Akam13-42R5	TTTGACAAGTCCCACTGCTG				62	100	this study
AkSRK-D	Akam13-42F2	CACCGAGTTGTAACTGTATCCAAGG				62	180	this study
AkSRK-E	Akam13-17R1	GACCACCTGCAGCGTAATTT				NA	NA	this study	*
AkSRK-E	Akam13-17R2	AGTAATCGCAAACGCCAAAC				62	90	this study
AkSRK-E	Akam13-17F1	GGAGGTCGCTTACAGTTTCC				61	180	this study
AkSRK-E	Akam13-17F2	AACAGTTGTGGTCCCTACGC				62	120	this study
Haplogroup-specific primers used for the PCR-based genotyping
AkSRK-A	Akam13-22F1	GCAGAGTTTTGATTATCCAACAGAT		Akam13-22R1	AGTCTTTCTCATCAATTTCCATGTC	62	60	this study
AkSRK-B	Akam13-23F1	CGATTTTCCCACTGATACTCTACTC		Akam13-23R1	GACAACTCTTCTTGCATTCTTTTGT	62	60	this study
AkSRK-C	Akam13-01F1	ATTTTCCAACCGATACTTTACTTCC		Akam13-01R1	AATTACAATCGTTAAGGCACCTCTT	61	110	this study
AkSRK-D	Akam13-42genF4	ATGAGAGGTTTACGAAATATCTTCCA		Akam13-42R4b	ACTGTGTTCCACTGCCATGA	60	60	this study
AkSRK-E	Akam13-17F15	TTCCTGGAAAAGCTCATTTG		Akam13-17R5	GAACCCACTCAAATCGCTGT	60	60	this study
AkSRK-A insertion	Akam13-22F15	TGATGCTGATCTATGAGTACTTGG		Akam13-22xR3	TCGTTTTGGTTTCGGAATCT	60	120	this study
AkSRK-D of No. 13	Akam13-42F4	CATGGCAGTGGAACACAGTC		Akam13-42R6	AACCACCTCGTTCATTAGCAA	60	120	this study
Primers for full-length SRK sequences
AkSRK-A	Akam13-22genF1	GGTCAATGACATCGATATGTGAA		Akam13-22R11	ATTGGCGTGAATCTGAATCG	58	150	this study
AkSRK-A	Akam13-22F1	GCAGAGTTTTGATTATCCAACAGAT		Akam13-22R17	AATCACGGATCCGGGTTCCAGG	60	90	this study
AkSRK-A	Akam13-22F20	TCACGAACCTCAACTCTTAAAACA		Akam13-22R18	TGCCAGACTCTTTATGTCCTGA	60	90	this study
AkSRK-A	Akam13-22F17	TGTTGGAGTCTGCGTTATGC		Akam13-22genR2	GTTCTATCACTCAGTTTACTACTCATC	58	150	this study
AkSRK-A	Akam13-22F19	TGGGTAATTCACCAAGTCAGG		Akam13-22R16	CGGAACGTTGATGATGAAGA	60	120	this study
AkSRK-A	Akam13-22F13	GGTTGTCTGGGTGTGTGAGG		Akam13-22R17	AATCACGGATCCGGGTTCCAGG	60	120	this study
AkSRK-A	Akam13-22F19	TGGGTAATTCACCAAGTCAGG		Akam13-22genR1	CATTACTAAATAATACGGACTGTCTGG	60	120	this study
AkSRK-A	Akam13-22genF1	GGTCAATGACATCGATATGTGAA		Akam13-22genR1	CATTACTAAATAATACGGACTGTCTGG	62	300	this study
AkSRK-A	Akam13-22F10	GGGTTTTGCAAATGCGGATA		Akam13-22R13	TGGAAAAATTGTCGGTAGCC	62	120	this study
AkSRK-A	Akam13-22F13	GGTTGTCTGGGTGTGTGAGG		Akam13-22genR1	CATTACTAAATAATACGGACTGTCTGG	60	180	this study
AkSRK-A	Akam13-22genF1	GGTCAATGACATCGATATGTGAA		Akam13-22R13	TGGAAAAATTGTCGGTAGCC	60	180	this study
AkSRK-A	Akam13-22F13	GGTTGTCTGGGTGTGTGAGG		Akam13-22R15	GCATTTGCTCGCTTCTTTCT	60	180	this study
AkSRK-A	Akam13-22F17	TGTTGGAGTCTGCGTTATGC		Akam13-22genR1	CATTACTAAATAATACGGACTGTCTGG	60	180	this study
AkSRK-B	Akam13-23genF2	TGGTGGAGAAAGATGAGAGGTT		Akam13-23R11	TCCACAAAAATGTCTCCTGCT	58	300	this study
AkSRK-B	Akam13-23F13	GGTTTGATTGTTGGGGTCAG		Akam13-23genR2	CCTTAACAACAGAAACTTTCTCAATTAC	58	300	this study
AkSRK-B	Akam13-23F1	CGATTTTCCCACTGATACTCTACTC		Akam13-23R12	TCGTTTTTGTTTCCTTTTCCA	64	120	this study
AkSRK-B	Akam13-23F3	GGCGTTTGCGAATACAAATA		Akam13-23genR2	CCTTAACAACAGAAACTTTCTCAATTAC	60	180	this study
AkSRK-C	Akam13-01R14	TTGGTCTGTCCTCTGCA		Akam13-01F5	CCAAGTTCCCAGAGTGGAAG	60	180	this study
AkSRK-C	Akam13-01genF1	GAATGGTGGAGAGATGAGAGGT		Akam13-01R19	CAGTTGATGGAAGTAGCAAATCA	61	180	this study
AkSRK-C	Akam13-01F19	GATTGTTGGAGTGAGCGTTG		Akam13-01genR2	TGAGAATTGTTTTCTTTCTTTTGC	61	110	this study
AkSRK-D	Akam13-42genF1	AAGTAATCAAAGTGGTGGAGAAAGATA		Akam13-42R3	TCCTGTCCAAATCAGACAACC	60	80	this study
AkSRK-D	Akam13-42F2	CACCGAGTTGTAACTGTATCCAAGG		Akam13-42R4	CAATGGAAGTTCTGAATCCTCTG	62	120	this study
AkSRK-D	Akam13-42F15	TTTGGTTGTTGGAATCAGCA		Akam13-42genR1	CAAACTTTCTCAATGGCTTCG	62	120	this study
AkSRK-E	Akam13-17F9	TTTTCAGCTTCGGGGTCTTA		Akam13-17genR1	TTTGGTTCTTCCATCACTCAA	60	50	this study
AkSRK-E	Akam13-17genF1	GAGAGTGGTGGAAAGGGATCG		Akam13-17R1	GACCACCTGCAGCGTAATTT	63.1	240	this study
AkSRK-E	Akam13-17F5	GACGAAGTTGAGCTGCATTG		Akam13-17R6	CAAAACCACCTTCTCCCAAC	64.3	120	this study
AkSRK-E	Akam13-17F11	TCATAGGTTTGATAGTTGGATTTAGC		Akam13-17R9	GGCTGAGGTATTGCCTCTGTT	63.1	240	this study
Inference of polulation structure
CHS	CHSgemFU15	CTAACAACTAGCCACGTATATCTTC		CHSR1	AGAGGAACGCTGTGCAAGAC	57	90	Shimizu-Inatsugi et al. (2009)
CHS	CHSlyrFU4	GGTGGAGAAACTATACAACAAAT		CHSR1	AGAGGAACGCTGTGCAAGAC	57	90	Shimizu-Inatsugi et al. (2009)
WER	WERFU1	TCTCTCGTTTTATGATCTCTCTCG		WERgemR3e2	TGTTTGGTTTTCTCATGATCT	53	90	Shimizu-Inatsugi et al. (2009)
WER	WERFU3	TATACATAAATATTCCACTAGGTTCTG		WERRD6	AATTGAAGAAACATTTAAAACATT	53	90	Shimizu-Inatsugi et al. (2009)
WER	WERlyrF1	CTATTTCAAGAGAAGAAAAAACAGC		WERRD1	AGCCAATCATACACTACCACATCA	53	90	Shimizu-Inatsugi et al. (2009)
cpDNA	trnLintrF	CGAAATCGGTAGACGCTACG		trnLintrR	GGGGATAGAGGGACTTGAAC	45	60	Shimizu-Inatsugi et al. (2009)
cpDNA	trnL/FIGSF	GGTTCAAGTCCCTCTATCCC		trnL/FIGSR	GATTTTCAGTCCTCTGCTCTAC	45	60	Shimizu-Inatsugi et al. (2009)
* Used for the first strand cDNA synthesis reactions of 5' RACE PCR. Thus, annealing temperatures and elongation times are not applicable (NA).
