# Supplementary material for: Recent Loss of Self-Incompatibility by Degradation of the Male Component in Allotetraploid Arabidopsis kamchatica
Source: PLoS Genet. 2012 Jul 26;8(7):e1002838. doi: 10.1371/journal.pgen.1002838 (PMC3405996; doi:10.1371/journal.pgen.1002838)
Supplement: Table S8 — Summary of mutations suggested to be responsible for the loss of SI in cultivated Brassica populations. (XLS) [file pgen.1002838.s013.xls]

## Sheet: Sheet1
Table S8 Summary of mutations suggested to be responsible for the loss of SI in cultivated Brassica populations.
Species	Mutations suggested to be responsible for the loss of SI	Male functionality confirmed by crossings	References
Brassica napus**	1-bp insertion, 5-bp deletion and 308-bp insertion in SRK	y	[80] Okamoto et al. 2007 Plant J 50:391-400
Brassica napus**	7-bp deletion in SRK	y	[80] Okamoto et al. 2007 Plant J 50:391-400
Brassica napus**	About 3.6-kb insertion in the promoter region of the SP11/SCR gene*	y	[80] Okamoto et al. 2007 Plant J 50:391-400
Brassica napus**	1-bp deletion in SRK*	n	[79] Goring et al. 1993 Plant Cell 5:531-539
Brassica rapa	Gene conversion from SLG to SRK	y	[112] Fujimoto et al. 2006 FEBS Letters 580:425-430
Brassica oleracea	Deletion encompassing the S-domain and the transmembrane domain of SRK	n	[111] Nasrallah et al. 1994 Plant J 5:373-384
*The 3.6-kb insertion in SP11/SCR and 1-bp deletion in SRK were independently observed, while both accessions derived originally from cv. Wester. The significant difference between cultivated and wild populations was still observed when one of them were removed in order to be conservative (two-tailed Fisher's exact test: p = 0.0476, one-tailed: p = 0.0397).
**These four examples from Brassica napus represent independent evolutionary events in different populations.
