# Supplementary material for: Recent Loss of Self-Incompatibility by Degradation of the Male Component in Allotetraploid Arabidopsis kamchatica
Source: PLoS Genet. 2012 Jul 26;8(7):e1002838. doi: 10.1371/journal.pgen.1002838 (PMC3405996; doi:10.1371/journal.pgen.1002838)
Supplement: Table S9 — Cluster assignments of each accession based on the analyses by InStruct and STRUCTURE, given the number of clusters K = 2, 3 or 4. The geographic location of each accession is also shown. (XLS) [file pgen.1002838.s014.xls]

## Sheet: Sheet1
Table S9. Cluster assignments of each accession based on the analysis by InStruct and by STRUCTURE, under the number of clusters K = 2, 3, or 4. Geographic location of each accession is also shown.
			InStruct				STRUCTURE
Accession Number	Species	Geographic location	K = 2	K = 3	K = 4		K = 2	K = 3	K = 4
1	Arabidopsis kamchatica subsp. kamchatica	Taiwan	1	1	1		1	1	1
2	Arabidopsis kamchatica subsp. kamchatica	Taiwan	1	1	1		1	1	1
3	Arabidopsis kamchatica subsp. kamchatica	Taiwan	1	1	1		1	1	1
4	Arabidopsis kamchatica subsp. kawasakiana	Lowland in Western Honshu, Japan	1	1	1		1	1	2
5	Arabidopsis kamchatica subsp. kawasakiana	Lowland in Western Honshu, Japan	1	1	1		1	1	2
6	Arabidopsis kamchatica subsp. kawasakiana	Lowland in Western Honshu, Japan	1	1	1		1	1	2
7	Arabidopsis kamchatica subsp. kawasakiana	Lowland in Western Honshu, Japan	1	1	1		1	1	2
8	Arabidopsis kamchatica subsp. kawasakiana	Lowland in Western Honshu, Japan	1	1	1		1	1	2
9	Arabidopsis kamchatica subsp. kawasakiana	Lowland in Western Honshu, Japan	1	1	1		1	1	2
10	Arabidopsis kamchatica subsp. kamchatica	Mountains in Western Honshu and Shikoku, Japan	2	3	NA		NA	3	NA
11	Arabidopsis kamchatica subsp. kamchatica	Mountains in Western Honshu and Shikoku, Japan	1	2	2		1	2	NA
12	Arabidopsis kamchatica subsp. kamchatica	Mountains in Western Honshu and Shikoku, Japan	1	2	2		1	2	NA
13	Arabidopsis kamchatica subsp. kamchatica	Mountains in Central Honshu, Japan	NA	2	3		1	2	3
14	Arabidopsis kamchatica subsp. kamchatica	Mountains in Central Honshu, Japan	1	2	2		1	2	1
15	Arabidopsis kamchatica subsp. kamchatica	Mountains in Central Honshu, Japan	2	NA	NA		NA	NA	1
16	Arabidopsis kamchatica subsp. kamchatica	Mountains in Central Honshu, Japan	2	NA	NA		1	2	1
17	Arabidopsis kamchatica subsp. kamchatica	Mountains in Central Honshu, Japan	1	2	3		1	2	3
18	Arabidopsis kamchatica subsp. kamchatica	Mountains in Central Honshu, Japan	1	2	3		1	2	3
19	Arabidopsis kamchatica subsp. kamchatica	Mountains in Central Honshu, Japan	1	2	3		1	2	3
20	Arabidopsis kamchatica subsp. kamchatica	Mountains in Central Honshu, Japan	1	2	3		1	2	3
21	Arabidopsis kamchatica subsp. kamchatica	Mountains in Central Honshu, Japan	1	2	3		1	2	3
22	Arabidopsis kamchatica subsp. kamchatica	Mountains in Central Honshu, Japan	1	2	3		1	2	3
23	Arabidopsis kamchatica subsp. kamchatica	Mountains in Central Honshu, Japan	1	2	3		1	2	3
24	Arabidopsis kamchatica subsp. kamchatica	Lowland in Northern Honshu, Japan	1	1	1		NA	1	NA
25	Arabidopsis kamchatica subsp. kamchatica	Hokkaido, Japan	2	3	4		2	3	4
26	Arabidopsis kamchatica subsp. kamchatica	Hokkaido, Japan	2	3	4		NA	3	NA
27	Arabidopsis kamchatica subsp. kamchatica	Hokkaido, Japan	2	3	4		2	3	4
28	Arabidopsis kamchatica subsp. kamchatica	Hokkaido, Japan	2	3	4		2	3	4
29	Arabidopsis kamchatica subsp. kamchatica	Kamchatka Peninsula, Russia	2	3	4		2	3	4
30	Arabidopsis kamchatica subsp. kamchatica	Kamchatka Peninsula, Russia	2	3	4		2	3	4
31	Arabidopsis kamchatica subsp. kamchatica	Kamchatka Peninsula, Russia	2	3	4		2	3	4
32	Arabidopsis kamchatica subsp. kamchatica	Kamchatka Peninsula, Russia	2	3	4		2	3	4
33	Arabidopsis kamchatica subsp. kamchatica	Kamchatka Peninsula, Russia	2	3	4		2	3	4
34	Arabidopsis kamchatica subsp. kamchatica	Kamchatka Peninsula, Russia	2	3	4		2	3	4
35	Arabidopsis kamchatica subsp. kamchatica	Kamchatka Peninsula, Russia	2	3	4		2	3	4
36	Arabidopsis kamchatica subsp. kamchatica	Kamchatka Peninsula, Russia	2	3	4		2	3	4
37	Arabidopsis kamchatica subsp. kamchatica	Kamchatka Peninsula, Russia	2	3	4		2	3	4
38	Arabidopsis kamchatica subsp. kamchatica	Kamchatka Peninsula, Russia	2	3	4		2	3	4
39	Arabidopsis kamchatica subsp. kamchatica	Kamchatka Peninsula, Russia	2	3	4		2	3	4
40	Arabidopsis kamchatica subsp. kamchatica	Alaska, USA	2	3	4		2	3	4
41	Arabidopsis kamchatica subsp. kamchatica	Alaska, USA	2	3	4		2	3	4
42	Arabidopsis kamchatica subsp. kamchatica	Alaska, USA	2	3	4		2	3	4
43	Arabidopsis kamchatica subsp. kamchatica	Alaska, USA	2	3	4		NA	3	NA
44	Arabidopsis kamchatica subsp. kamchatica	Alaska, USA	2	3	4		2	3	4
45	Arabidopsis kamchatica subsp. kamchatica	Canada and Washington	2	3	4		2	3	4
46	Arabidopsis kamchatica subsp. kamchatica	Canada and Washington	2	3	4		2	3	4
47	Arabidopsis kamchatica subsp. kamchatica	Canada and Washington	2	3	4		2	3	4
48	Arabidopsis kamchatica subsp. kamchatica	Okhotsk, Russia	2	3	4		2	3	4
49	Arabidopsis kamchatica subsp. kamchatica	Okhotsk, Russia	2	3	4		2	3	4
NA: Excluded from the analysis because they were not clearly assigned to any cluster.
