# Supplementary material for: Recent Loss of Self-Incompatibility by Degradation of the Male Component in Allotetraploid Arabidopsis kamchatica
Source: PLoS Genet. 2012 Jul 26;8(7):e1002838. doi: 10.1371/journal.pgen.1002838 (PMC3405996; doi:10.1371/journal.pgen.1002838)
Supplement: Table S10 — GenBank accession numbers of sequences used to generate phylogenetic trees (Figure 1; Figure S1) (XLS) [file pgen.1002838.s015.xls]

## Sheet: adsf
Table S10. Genbank accession numbers of SRK sequences that were previously reported and were used for generating phylogenetic trees.
SRK sequence name	Accession numbers in Genbank	Used for
AhSRK01	GQ915352	Figure 1 and Figure S1
AhSRK02	EU075125	Figure 1
AhSRK03	EU075126	Figure 1
AhSRK04	DQ520278	Figure 1
AhSRK05	EU075127	Figure 1
AhSRK06	EU075128	Figure 1
AhSRK07	EU075129	Figure 1
AhSRK08	EU075130	Figure 1
AhSRK09	EU075131	Figure 1
AhSRK10	DQ520279	Figure 1
AhSRK11	EU075132	Figure 1
AhSRK12	EU075133	Figure 1 and Figure S1
AhSRK13	EU075134	Figure 1
AhSRK14	EU075135	Figure 1
AhSRK15	EU075136	Figure 1
AhSRK16	EU075137	Figure 1
AhSRK17	EU075138	Figure 1
AhSRK18	EU075139	Figure 1
AhSRK19	EU075140	Figure 1
AhSRK20	EU075141	Figure 1
AhSRK21	EU075142	Figure 1 and Figure S1
AhSRK22	EU075143	Figure 1
AhSRK23	EU878008	Figure 1
AhSRK24	EU878009	Figure 1
AhSRK25	EU878010	Figure 1
AhSRK26	EU878011	Figure 1 and Figure S1
AhSRK27	EU878012	Figure 1
AhSRK28	EU878013	Figure 1
AhSRK29	EU878014	Figure 1
AhSRK30	EU878015	Figure 1
AlSRK01	AF328996	Figure 1
AlSRK02	AY186763	Figure 1
AlSRK03	AF328992	Figure 1
AlSRK04	AF328994	Figure 1
AlSRK05	AF328990	Figure 1
AlSRK06	GQ351354	Figure 1
AlSRK07	AY186765	Figure 1
AlSRK08	AY186766	Figure 1
AlSRK09	DQ520282	Figure 1
AlSRK10	AY186767	Figure 1
AlSRK11	AY186768	Figure 1
AlSRK12	AY186769	Figure 1
AlSRK13	AF328993	Figure 1
AlSRK14	AY186770	Figure 1
AlSRK15	AY186771	Figure 1
AlSRK16	DQ520283	Figure 1
AlSRK17	AY186772	Figure 1
AlSRK18	DQ520284	Figure 1
AlSRK19	AF328998	Figure 1
AlSRK20	AF328995	Figure 1
AlSRK21	EU878016	Figure 1
AlSRK22	DQ520285	Figure 1 and Figure S1
AlSRK23	AF328997	Figure 1 and Figure S1
AlSRK25	DQ520286	Figure 1
AlSRK27	EU878017	Figure 1
AlSRK28	AY186775	Figure 1
AlSRK29	AY186776	Figure 1
AlSRK30	AY186777	Figure 1
AlSRK31	DQ520287	Figure 1
AlSRK33	EU878019	Figure 1
AlSRK34	EU878020	Figure 1
AlSRK35	EU878021	Figure 1
AlSRK36	DQ520288	Figure 1
AlSRK37	DQ520289	Figure 1
AlSRK38	HQ379630	Figure 1
AlSRK39	EU878022	Figure 1
AlSRK42	EU878023	Figure 1
AlSRK43	EU878024	Figure 1
AlSRK44	EU878025	Figure 1
AlSRK45	EU878026	Figure 1
AlSRK01c	GQ915368	Figure S1
AlSRK01b	GQ915367	Figure S1
AlSRK01a	GQ915366	Figure S1
AhSRK01m	GQ915363	Figure S1
AhSRK01g	GQ915357	Figure S1
AhSRK01c	GQ915353	Figure S1
AhSRK01b	GQ915352	Figure S1
AhSRK01a	GQ915351	Figure S1
